# Supplementary material for: Inhalation toxicity of indoor air pollutants in Drosophila melanogaster using integrated transcriptomics and computational behavior analyses
Source: Sci Rep. 2017 Jun 16;7:46473. doi: 10.1038/srep46473 (PMC5472918; doi:10.1038/srep46473)
Supplement: Supplementary Table S2 [file srep46473-s2.xls]

## Sheet: Sheet1
Table S3. Differentially expressed genes (DEGs) in Drosophila affected by toluene (A) and formaldehyde (B) exposure (Based on 2-fold cutoff value).
(A) Toluene
Probe Set ID	Gene Title	Gene Symbol	log2 ratio
			(Con vs. T)
1640035_at	fat body protein P6	Fbp2	3.1979
1638338_a_at	Protein-1	Fbp1	3.13262
1631803_at	Larval serum protein 1 alpha	Lsp1alpha	2.68661
1623635_at	Turandot M	TotM	2.32251
1631701_a_at	CG8502	Cpr49Ac	2.3187
1639323_at	Turandot C	TotC	2.16551
1628699_at	Larval serum protein 1 beta	Lsp1beta	2.08452
1625164_at	Turandot X	TotX	1.81622
1625698_at	Regulator of G-protein signalling 7	RSG7	1.74241
1637224_at	CG13905	CG13905	1.63385
1641634_at	Larval serum protein-2	Lsp2	1.63017
1626429_at	Larval serum protein 1 gamma	Lsp1gamma	1.54924
1635549_at	Turandot A	TotA	1.5428
1633607_at	CG2444	CG2444	1.42554
1634409_at	CG31775	CG31775	1.42203
1623675_at	turn on sex-specificity	Obp99b	1.39623
1628076_at	Lip3	Lip3	1.38534
1625235_at	CG13325	CG13325	1.3659
1627088_at	female-specific independent of transformer	fit	1.3615
1635507_at	CG30031 /// CG4269	CG30031 /// CG4269	1.27023
1637647_at	CG31148	CG31148	1.25578
1626435_at	CG15263	CG15263	1.17076
1626351_at	tetraspanin 42E	Tsp42Ep	1.15193
1623815_at	CG8100	CG8100	1.15186
1623871_at	CG18563	CG18563	1.14552
1637971_a_at	CG8129	CG8129	1.14491
1638812_at	CG11501	CG11501	1.13549
1626324_at	Cyp309a1	Cyp309a1	1.11239
1637592_at	CG10073	CG10073	1.09321
1639982_at	CG15369	CG15369	1.03209
1623950_s_at	amalgam	Ama	1.01677
1634152_at	Glutathione S transferase D5	GstD5	1.00891
1627613_at	Metchnikowin	Mtk	-3.60947
1625124_at	attacin	AttA	-2.13751
1638235_at	diptericin-like protein	DptB	-1.45604
1623398_at	CG4830	CG4830	-1.31984
1627551_s_at	attacin /// attacin	AttA /// AttB	-1.22145
1641419_at	attacin	AttC	-1.20282
(B) Formaldehyde
Probe Set ID	Gene Title	Gene Symbol	log2 ratio
			(Control vs. F)
1629530_at	Immune induced molecule 23	IM23	5.6725
1630600_at	Frost /// Sex combs on midleg	Fst /// Scm	4.9469
1628405_at	CG7298	CG7298	4.81351
1625698_at	CG6639 /// Regulator of G-protein signalling 7	CG6639 /// RSG7	4.59574
1631472_at	Chitinase 4	Cht4	3.92164
1627759_at	CG30080	CG30080	3.35071
1633053_at	Immune induced molecule 1	IM1	3.34338
1625124_at	attacin	AttA	3.3207
1628387_s_at	CG30080	CG30080	3.26995
1623871_at	CG18563	CG18563	3.21927
1633251_at	CG15829	CG15829	3.19348
1634674_at	CG9989	CG9989	3.12758
1638021_at	CG4757	CG4757	2.98847
1627551_s_at	attacin /// attacin	AttA /// AttB	2.93588
1631660_at	CG15065	CG15065	2.88071
1632720_at	Lysozyme X	LysX	2.84763
1629182_at	CG10140	CG10140	2.81891
1623635_at	Turandot M	TotM	2.72282
1627271_at	CG13422 /// CG7655	CG13422 /// CG7655	2.65105
1636343_at	CG6283	CG6283	2.64621
1626319_a_at	Immune induced molecule 10	IM10	2.56858
1638338_a_at	Protein-1	Fbp1	2.49327
1623732_at	CG31410	Npc2e	2.42896
1640035_at	fat body protein P6	Fbp2	2.41671
1636293_at	CG2217	CG2217	2.38963
1630067_a_at	Thiolester containing protein II	TepII	2.34385
1631803_at	Larval serum protein 1 alpha	Lsp1alpha	2.21949
1635189_at	drosomycin	Drs	2.18166
1631691_at	CG16772	CG16772	2.18071
1639730_at	CG34054	CG34054	2.17057
1631693_at	CG9616	CG9616	2.1524
1627613_at	Metchnikowin	Mtk	2.11432
1631370_at	CG30026	CG30026	2.09438
1629934_at	CG14219	CG14219	2.0837
1639323_at	turandot C	TotC	2.07436
1623981_at	CG7017	CG7017	2.06959
1639019_s_at	CG33470 /// Immune induced molecule 10	CG33470 /// IM10	2.06581
1632210_at	CG30091	CG30091	2.00057
1640144_at	CG18067	CG18067	1.91039
1629201_at	Fibrinogen-like	CG5550	1.90572
1638235_at	diptericin-like protein	DptB	1.90072
1634239_at	CG14205	CG14205	1.86883
1631154_at	CG13321	CG13321	1.81593
1637224_at	CG13905	CG13905	1.81297
1635446_at	CG15043	CG15043 /// DsimCG15043	1.80539
1624057_at	CG16713	CG16713	1.79665
1641419_at	attacin	AttC	1.77756
1626345_at	Immune induced molecule 4	IM4	1.75972
1636946_at	Dm-serpin-88Eb	CG6687	1.72281
1637834_at	extra-extra	exex	1.69025
1637072_at	CG11459	CG11459	1.65855
1628639_at	CG5791	CG5791	1.64747
1631701_a_at	CG8502	Cpr49Ac	1.61229
1628699_at	Larval serum protein 1 beta	Lsp1beta	1.58839
1623757_at	drosocrystallin	Cry	1.57642
1633031_at	CG8299	CG8299	1.56087
1635375_at	CG5630	CG5630	1.5594
1633796_at	CG11425	CG11425	1.55701
1626767_at	Tetraspanin 2A	Tsp2A	1.53654
1637647_at	CG31148	CG31148	1.52087
1639442_a_at	Transferrin 1	Tsf1	1.50919
1631446_at	CG10531	Cht9	1.50123
1626144_at	CG7763	CG7763	1.50039
1633446_s_at	CG6981	CG6981	1.47906
1626429_at	Larval serum protein 1 gamma	Lsp1gamma	1.44176
1639268_at	CG13324	CG13324	1.43209
1640898_at	acid DNase	DNaseII	1.42803
1636148_at	CG6553	CG6553	1.40722
1632719_at	Cecropin	CecC	1.40083
1634806_at	CG34003	nimB3	1.38882
1632882_at	CG11671	CG11671	1.38027
1630598_at	CG18179	CG18179	1.37504
1631486_at	p38c	p38c	1.37379
1625278_s_at	CG31004	CG31004	1.36099
1638816_at	CG3884	CG3884	1.35883
1635467_a_at	CG7381	CG7381	1.35057
1635549_at	Turandot A	TotA	1.34513
1623961_at	Arpc3B	Arpc3B	1.33713
1631962_at	Metallothionein D	MtnD	1.33472
1633545_at	PGRP-SD	PGRP-SD	1.33443
1639297_at	CG9568	CG9568	1.33427
1639143_at	CG32302	CG32302	1.33323
1623761_at	CG15347	CG15347	1.33035
1632659_at	NPC1b	NPC1b	1.32936
1627463_at	Death associated molecule related to Mch2	Damm	1.32055
1629083_at	CG16704	CG16704	1.31753
1634848_at	spz processing enzyme	SPE	1.30645
1636333_a_at	Mth-like 2	mthl2	1.29626
1622893_at	Immune induced molecule 3 /// Ribosomal protein S10b	IM3 /// RpS10b	1.26911
1638225_a_at	innexin7	inx7	1.23573
1628174_at	CG33119	nimB1	1.23442
1630561_at	CG13641	CG13641	1.22778
1635507_at	CG30031 /// CG4269	CG30031 /// CG4269	1.22488
1631521_at	CG33469	CG33469	1.22173
1638238_at	CG5778	CG5778	1.21527
1637703_a_at	Suppressor of cytokine signaling at 36E	Socs36E	1.20895
1634409_at	CG31775	CG31775	1.20448
1629738_at	CG14957	CG14957	1.20256
1628581_at	CG3884	CG3884	1.19522
1633391_at	Immune-regulated catalase	Irc	1.18787
1634657_at	CG5011	CG5011	1.18452
1636910_at	CG13704	CG13704	1.16962
1629434_at	CG9380	CG9380	1.16834
1632087_at	CG9928	CG9928	1.16663
1640360_at	Immune induced molecule 2	IM2	1.11117
1632430_at	Transferrin 1	Tsf1	1.10913
1634939_at	CG13077	CG13077	1.10093
1641534_at	CG11842	CG11842	1.10006
1632865_s_at	CG12974	CG12974	1.08625
1625164_at	Turandot X	TotX	1.0807
1640146_at	CG33116	CG33116	1.07907
1632790_at	Strica	dream	1.07842
1628364_at	CG7968	CG7968	1.07597
1629803_a_at	volado	scb	1.07589
1641359_at	Serine Protease 2	Ser7	1.0506
1632695_at	CG18585	CG18585	1.0369
1624236_at	CG1773	CG1773	1.03507
1641582_at	CG18635	CG18635	1.03475
1641634_at	Larval serum protein-2	Lsp2	1.02442
1623364_at	CG4250	CG4250	1.01576
1626116_at	Serine-peptidase 212	Sp212	1.01445
1630310_at	CG32751	CG32751	-1.20144
1627986_s_at	PGRP-SC1a /// PGRP-SC1b	PGRP-SC1a /// PGRP-SC1b	-1.19469
1623953_at	CG11592	CG11592	-1.19043
1637561_at	lectin-33A	lectin-33A	-1.07094
